# Supplementary material for: Fracture Fixation Technique and Chewing Side Impact Jaw Mechanics in Mandible Fracture Repair
Source: JBMR Plus. 2021 Oct 13;6(1):e10559. doi: 10.1002/jbm4.10559 (PMC8770999; doi:10.1002/jbm4.10559)
Supplement: Supplementary file 1 — Supplemental Data S1. Muscle Force vectors used for all models [file JBM4-6-e10559-s003.xlsx]

## Sheet: Macaque Muscle Forces
	OLD DATA
		Point Mandible			Point Cranium			Direction				Direction (Unit vector)			Estimated total muscle force magnitude (N)*
		X	Y	Z	X	Y	Z	X	Y	Z	Magnitude	X	Y	Z	At time of maximum muscle force
	Anterior Temporalis WS	35.2628	151.026	387.696	38.2089	152.305	420.42	2.94613	1.27879	32.7243	32.8815	0.0895983	0.0388909	0.995218	53.0143
	Anterior Temporalis BS	-20.3079	152.093	383.989	-24.4175	154.224	420.696	-4.10957	2.1313	36.7067	36.9975	-0.111077	0.0576066	0.992141	31.8133
	Posterior temporalis WS	36.3109	155.322	393.676	38.1277	154.522	416.156	1.81684	-0.800397	22.4795	22.567	0.0805087	-0.0354676	0.996123	32.0292
	Posterior temporalis BS	-21.7238	156.449	391.678	-24.5154	155.331	422.089	-2.79157	-1.11761	30.411	30.5593	-0.0913493	-0.0365717	0.995147	11.4536
	Deep masseter WS	36.165	165.039	386.215	48.3691	155.397	399.085	12.2041	-9.642	12.87	20.1877	0.60453	-0.477616	0.637515	16.1681
	Deep masseter BS	-20.6133	166.378	383.798	-32.7438	163.606	401.592	-12.1305	-2.7722	17.7941	21.7132	-0.558668	-0.127673	0.819506	4.54875
	Superficial masseter WS	31.6133	168.842	369.89	42.7845	141.625	384.991	11.1712	-27.2172	15.1013	33.0699	0.337806	-0.823019	0.456647	26.0999
	Superficial masseter BS	-15.9948	169.512	367.054	-31.1112	146.726	384.9	-15.1164	-22.7859	17.8461	32.6525	-0.462948	-0.69783	0.546546	69.9573
	Deep pterygoid WS	27.858	171.423	369.781	16.4449	153.961	387.798	-11.4131	-17.4624	18.0174	27.5648	-0.414045	-0.633503	0.653637	14.9933
	Deep pterygoid BS	-12.2822	171.525	367.66	-1.0745	154.315	388.147	11.2077	-17.21	20.4874	29.0092	0.386352	-0.593261	0.706239	36.4485
	NEW DATA SOFT FOOD
		Point Mandible			Point Cranium			Direction				Direction (Unit vector)			Estimated percentage of total muscle force magnitude (N)*	Force vector (max strain)
		X	Y	Z	X	Y	Z	X	Y	Z	Magnitude	X	Y	Z	At max strain	X	Y	Z
	Anterior Temporalis WS	35.2628	151.026	387.696	36.33	143.6	416.9	1.06723	-7.4262	29.2043	30.1526	0.0353943	-0.246287	0.96855	35.2323	1.24702	-8.67727	34.1242
	Anterior Temporalis BS	-20.3079	152.093	383.989	-21.36	142.2	415.3	-1.05207	-9.8927	31.3107	32.8532	-0.0320234	-0.301118	0.953049	23.2436	-0.744339	-6.99908	22.1523
	Posterior temporalis WS	36.3109	155.322	393.676	40.16	165.6	425.7	3.84914	10.2776	32.0235	33.8519	0.113705	0.303605	0.945989	22.7964	2.59208	6.92111	21.5652
	Posterior temporalis BS	-21.7238	156.449	391.678	-26.11	166.9	423.3	-4.38617	10.4514	31.622	33.592	-0.130572	0.311128	0.941356	12.3354	-1.61065	3.83788	11.612
	Deep masseter WS	36.165	165.039	386.215	47.61	160.7	399.3	11.445	-4.339	13.085	17.9174	0.638766	-0.242167	0.730297	7.10895	4.54095	-1.72155	5.19164
	Deep masseter BS	-20.6133	166.378	383.798	-34.32	159.5	396.1	-13.7067	-6.8782	12.3021	19.6602	-0.697178	-0.349854	0.625736	8.5127	-5.93487	-2.9782	5.3267
	Superficial masseter WS	31.6133	168.842	369.89	42.7845	141.625	384.991	11.1712	-27.2172	15.1013	33.0699	0.337806	-0.823019	0.456647	17.527	5.92074	-14.4251	8.00367
	Superficial masseter BS	-15.9948	169.512	367.054	-31.1112	146.726	384.9	-15.1164	-22.7859	17.8461	32.6525	-0.462948	-0.69783	0.546546	48.3368	-22.3774	-33.7309	26.4183
	Deep pterygoid WS	27.858	171.423	369.781	16.4449	153.961	387.798	-11.4131	-17.4624	18.0174	27.5648	-0.414045	-0.633503	0.653637	9.30865	-3.8542	-5.89705	6.08448
	Deep pterygoid BS	-12.2822	171.525	367.66	-1.0745	154.315	388.147	11.2077	-17.21	20.4874	29.0092	0.386352	-0.593261	0.706239	26.4998	10.2383	-15.7213	18.7152
	NEW DATA DRY FRUIT
		Point Mandible			Point Cranium			Direction				Direction (Unit vector)			Estimated percentage of total muscle force magnitude (N)*	Force vector (max strain)
		X	Y	Z	X	Y	Z	X	Y	Z	Magnitude	X	Y	Z	At max strain	X	Y	Z
	Anterior Temporalis WS	35.2628	151.026	387.696	36.33	143.6	416.9	1.06723	-7.4262	29.2043	30.1526	0.0353943	-0.246287	0.96855	18.2925	0.647449	-4.5052	17.7172
	Anterior Temporalis BS	-20.3079	152.093	383.989	-21.36	142.2	415.3	-1.05207	-9.8927	31.3107	32.8532	-0.0320234	-0.301118	0.953049	18.2126	-0.583229	-5.48415	17.3575
	Posterior temporalis WS	36.3109	155.322	393.676	40.16	165.6	425.7	3.84914	10.2776	32.0235	33.8519	0.113705	0.303605	0.945989	10.3465	1.17645	3.14125	9.78766
	Posterior temporalis BS	-21.7238	156.449	391.678	-26.11	166.9	423.3	-4.38617	10.4514	31.622	33.592	-0.130572	0.311128	0.941356	13.9499	-1.82146	4.34019	13.1318
	Deep masseter WS	36.165	165.039	386.215	47.61	160.7	399.3	11.445	-4.339	13.085	17.9174	0.638766	-0.242167	0.730297	3.43505	2.19419	-0.831857	2.50861
	Deep masseter BS	-20.6133	166.378	383.798	-34.32	159.5	396.1	-13.7067	-6.8782	12.3021	19.6602	-0.697178	-0.349854	0.625736	10.2926	-7.17574	-3.60089	6.44042
	Superficial masseter WS	31.6133	168.842	369.89	42.7845	141.625	384.991	11.1712	-27.2172	15.1013	33.0699	0.337806	-0.823019	0.456647	28.2432	9.54074	-23.2447	12.8972
	Superficial masseter BS	-15.9948	169.512	367.054	-31.1112	146.726	384.9	-15.1164	-22.7859	17.8461	32.6525	-0.462948	-0.69783	0.546546	17.3609	-8.03718	-12.1149	9.48852
	Deep pterygoid WS	27.858	171.423	369.781	16.4449	153.961	387.798	-11.4131	-17.4624	18.0174	27.5648	-0.414045	-0.633503	0.653637	24.4444	-10.1211	-15.4856	15.9778
	Deep pterygoid BS	-12.2822	171.525	367.66	-1.0745	154.315	388.147	11.2077	-17.21	20.4874	29.0092	0.386352	-0.593261	0.706239	6.43347	2.48558	-3.81672	4.54357
		Point Mandible			Point Cranium			Direction				Direction (Unit vector)			Estimated percentage of total muscle force magnitude (N)*	Force vector (max strain)
		X	Y	Z	X	Y	Z	X	Y	Z	Magnitude	X	Y	Z	At max strain	X	Y	Z
Left Side Chew (Ipsilateral)	Anterior Temporalis L	35.2628	151.026	387.696	36.33	143.6	416.9	1.06723	-7.4262	29.2043	30.1526	0.0353943	-0.246287	0.96855	32.943	1.16599	-8.11343	31.9069
	Anterior Temporalis R	-20.3079	152.093	383.989	-21.36	142.2	415.3	-1.05207	-9.8927	31.3107	32.8532	-0.0320234	-0.301118	0.953049	45.4649	-1.45594	-13.6903	43.3303
	Posterior temporalis L	36.3109	155.322	393.676	40.16	165.6	425.7	3.84914	10.2776	32.0235	33.8519	0.113705	0.303605	0.945989	16.2174	1.84401	4.92369	15.3415
	Posterior temporalis R	-21.7238	156.449	391.678	-26.11	166.9	423.3	-4.38617	10.4514	31.622	33.592	-0.130572	0.311128	0.941356	37.7878	-4.93403	11.7568	35.5718
	Deep masseter L	36.165	165.039	386.215	47.61	160.7	399.3	11.445	-4.339	13.085	17.9174	0.638766	-0.242167	0.730297	4.93792	3.15417	-1.1958	3.60615
	Deep masseter R	-20.6133	166.378	383.798	-34.32	159.5	396.1	-13.7067	-6.8782	12.3021	19.6602	-0.697178	-0.349854	0.625736	25.2013	-17.5698	-8.81678	15.7694
	Superficial masseter L	31.6133	168.842	369.89	42.7845	141.625	384.991	11.1712	-27.2172	15.1013	33.0699	0.337806	-0.823019	0.456647	63.4185	21.4232	-52.1947	28.9599
	Superficial masseter R	-15.9948	169.512	367.054	-31.1112	146.726	384.9	-15.1164	-22.7859	17.8461	32.6525	-0.462948	-0.69783	0.546546	32.4005	-14.9997	-22.6101	17.7084
	Deep pterygoid L	27.858	171.423	369.781	16.4449	153.961	387.798	-11.4131	-17.4624	18.0174	27.5648	-0.414045	-0.633503	0.653637	43.7204	-18.1022	-27.697	28.5772
	Deep pterygoid R	-12.2822	171.525	367.66	-1.0745	154.315	388.147	11.2077	-17.21	20.4874	29.0092	0.386352	-0.593261	0.706239	15.8959	6.1414	-9.4304	11.2263
Right Side Chew (Contralateral)	Anterior Temporalis L	35.2628	151.026	387.696	36.33	143.6	416.9	1.06723	-7.4262	29.2043	30.1526	0.0353943	-0.246287	0.96855	45.4649	1.6092	-11.1974	44.0351
	Anterior Temporalis R	-20.3079	152.093	383.989	-21.36	142.2	415.3	-1.05207	-9.8927	31.3107	32.8532	-0.0320234	-0.301118	0.953049	32.943	-1.05494	-9.91973	31.3963
	Posterior temporalis L	36.3109	155.322	393.676	40.16	165.6	425.7	3.84914	10.2776	32.0235	33.8519	0.113705	0.303605	0.945989	37.7878	4.29668	11.4726	35.7469
	Posterior temporalis R	-21.7238	156.449	391.678	-26.11	166.9	423.3	-4.38617	10.4514	31.622	33.592	-0.130572	0.311128	0.941356	16.2174	-2.11754	5.04569	15.2663
	Deep masseter L	36.165	165.039	386.215	47.61	160.7	399.3	11.445	-4.339	13.085	17.9174	0.638766	-0.242167	0.730297	25.2013	16.0977	-6.10294	18.4045
	Deep masseter R	-20.6133	166.378	383.798	-34.32	159.5	396.1	-13.7067	-6.8782	12.3021	19.6602	-0.697178	-0.349854	0.625736	4.93792	-3.44261	-1.72755	3.08983
	Superficial masseter L	31.6133	168.842	369.89	42.7845	141.625	384.991	11.1712	-27.2172	15.1013	33.0699	0.337806	-0.823019	0.456647	32.4005	10.9451	-26.6662	14.7956
	Superficial masseter R	-15.9948	169.512	367.054	-31.1112	146.726	384.9	-15.1164	-22.7859	17.8461	32.6525	-0.462948	-0.69783	0.546546	63.4185	-29.3595	-44.2554	34.6611
	Deep pterygoid L	27.858	171.423	369.781	16.4449	153.961	387.798	-11.4131	-17.4624	18.0174	27.5648	-0.414045	-0.633503	0.653637	15.8959	-6.5816	-10.0701	10.3901
	Deep pterygoid R	-12.2822	171.525	367.66	-1.0745	154.315	388.147	11.2077	-17.21	20.4874	29.0092	0.386352	-0.593261	0.706239	43.7204	16.8915	-25.9376	30.877
